# Supplementary material for: Automated SNP detection from a large collection of white spruce expressed sequences: contributing factors and approaches for the categorization of SNPs
Source: BMC Genomics. 2006 Jul 6;7:174. doi: 10.1186/1471-2164-7-174 (PMC1557672; doi:10.1186/1471-2164-7-174)
Supplement: Additional file 1 — Experimentally verified SNPs. Locations and sequences of the PCR primers, SNP location and prediction scores, presence of SNPs in the sequenced PCR fragments, functional annotation of the contigs. [file 1471-2164-7-174-S1.xls]

## Sheet: Feuil1
Contig	location of the forward primer	sequence of the forward primer	location of the reverse primer	sequence of the revers primer	SNP location	PolyBayes SNP score	alleles	alleles	validated	Blast against Uniref100 :Blastx e-value (accession) definition
Contig10001	45	AGTGTTTTTGGCCTCGTCAC	439	CATGTAGCCAACAACAACGG	246	0.993312328213358	t	c	-
Contig10001	45		439		121	0.994642821772963	g	a	+
Contig10016	481	GCAAACTGCTGGAAGAAAGC	921	CAAGAGCGGTGCAAACTACA	676	0.994658989073445	c	a	-	1e-101 (Q96512) Peroxidase 9 precursor (EC 1.11.1.7) (Atperox P9) (ATP18a)
Contig10034	7	TGACACAAAAATGTCAAAACTGA	589	GCACCCAAGAAGGATATTCG	406	0.921369092778783	g	a	+
Contig10034	7		589		431	0.994642712960856	c	g	+
Contig10034	7		589		125	0.959801528229475	c	g	+
Contig10034	7		589		388	0.979008515892106	t	c	+
Contig10120	170	CACGTCGAATAGAACGCACA	953	CGCAATCGTAGTCTCTGTGG	246	0.997763044461519	a	g	-	4e-10 (Q7M370) Arylacetamide deacetylase (EC 3.1.1.-) (AADAC) (50 kDa microsomal esterase/N-deacetylase)
Contig10120	170		953		824	0.544757244434761	g	t	+
Contig10120	170		953		243	0.779686386140379	a	g	+
Contig10120	170		953		349	0.965656513254252	a	t	+
Contig10120	170		953		302	0.965653901574834	g	c	+
Contig10120	170		953		374	0.946635550506761	g	a	+
Contig10153	143	TTCAACTGAGGCAAGAAAACG	468	ACAGAATTTGCCATTTTGGTG	274	0.963778542508878	t	a	+
Contig10153	143		468		328	0.99776103311376	t	c	+
Contig10153	143		468		218	0.808300536575475	a	c	+
Contig10153	143		468		229	0.930243162166147	t	c	+
Contig10199	627	CTTTCTCACCGTCCGTGTTC	1182	GCTCAATTCTCCGAGCTTGT	910	0.999905640500574	a	g	+	0.0 (P52777) Phenylalanine ammonia-lyase (EC 4.3.1.5)
Contig10199	627		1182		1075	0.998554383127504	g	a	+
Contig10249	32	CATTTTGTTAGAGTTTGGCACCT	368	GGTCGAGCTGTGGTTGAGA	81	0.997237242628887	a	g	-	2e-38 (P25437) Alcohol dehydrogenase class III (EC 1.1.1.1) (Glutathione-dependent formaldehyde dehydrogenase) (EC 1.2.1.1) (FDH)
Contig10254	67	TCACACCTGTATTCATTGGGAG	430	TGCCAAAGCAGTAAATGATCC	187	0.855383460295017	t	c	-	2e-42 (P49235) Beta-glucosidase, chloroplast precursor (EC 3.2.1.21) (Gentiobiase) (Cellobiase) (Beta-D-glucoside glucohydrolase)
Contig10333	190	CAAGCCTACTCAAATCTGCTG	459	CAGGAAAAGGAAAACCTCGT	256	0.921863460251996	a	c	-
Contig10355	726	TGTGGAGTCACCTGCTCTTG	1134	TCGTGGTAAAGCAACAAGTCA	846	0.716542967880007	a	t	+	1e-113 (P41918) GTP-binding nuclear protein RAN-A1
Contig10355	726		1134		837	0.884037529730348	t	c	+
Contig10378	204	TCAAGGTCAGAGTCCCATCA	882	GAGACCTTCCAATTCCCTGA	775	0.904801239028751	t	c	-	5e-57 (Q10137) Sec14 cytosolic factor (Phosphatidylinositol/phosphatidyl-choline transfer protein) (PI/PC TP)
Contig10378	204		882		574	0.999999997871182	a	g	-
Contig10438	197	CCACAATCTAGCTGCCAATC	601	GCCAGAAACAGCTCCATCTC	386	0.442704083550245	g	a	-	8e-24 (Q09463) RING finger protein 5
Contig10494	52	ATACAGTATCTTGGCCTTTGC	440	TCATTCTCTCGCATCACCTG	87	0.423445754114768	c	a	-	2e-44 (Q9S7N7) Photosystem I reaction center subunit V, chloroplast precursor (PSI-G)
Contig10500	246	CTGCTGAAACCCAGAGCATAG	822	ACTTCAAACTACATACACAACATCC	365	0.654686733289613	a	c	-
Contig10500	246		822		771	1	a	g	+
Contig10500	246		822		451	0.999999968580596	a	c	+
Contig10503	1	TCAATGACCAATGATCTCTTACTC	598	GCTGTCCTGCCGATTACTATG	85	0.858968828562915	t	c	+	7e-30 (Q9SAG8) Chaperone protein dnaJ 8, chloroplast precursor (AtJ8) (AtDjC8)
Contig10503	1		598		70	0.60483514820985	g	t	+
Contig10503	1		598		229	0.988565774633119	a	g	+
Contig10503	1		598		417	0.999999999999629	g	a	+
Contig10554	112	AGGCGCATTCCTAAATACAA	503	GATGGGCAAAGAAGTCGTGT	219	0.668931192324244	c	a	-	1e-156 (Q9UG63) ATP-binding cassette, sub-family F, member 2 (Iron inhibited ABC transporter 2) (HUSSY-18)
Contig10554	112		503		202	0.999999968995054	c	t	+
Contig10581	1083	GCCTATGTCAATACAATCGTTTACC	1800	TCATAAATGATCAGAAGAGAGGAGGTA	1739	0.539444004938951	t	c	+	1e-08 (Q93IN2) Cellulose synthase catalytic subunit [UDP-forming] (EC 2.4.1.12)
Contig10581	1083		1800		1571	0.997307816685462	g	a	+
Contig10583	122	CAAATCTCCTCCGATCCAAC	801	GGCAAGAAAAATGAAGAGACG	705	0.68946049547836	c	a	-
Contig10583	122		801		711	0.999999999999997	c	a	+
Contig10583	122		801		186	1	a	c	+
Contig10614	98	GGCTGGCTGGCTATCACTC	904	GCAGACTCCTTCAGCCTCTC	519	0.999999968311321	a	c	-
Contig10614	98		904		142	0.926226086336328	g	a	-
Contig10614	98		904		196	0.335966853213389	g	a	-
Contig10620	138	AAGCTCCATTTAGGGCATCA	524	CTGGGCACACAAGGAGAGAT	294	0.834952181072812	c	a	-
Contig10620	138		524		283	0.958730212831597	c	a	-
Contig10620	138		524		374	0.847800197012806	g	a	-
Contig10651	31	ATGGCAAGAAAAATGATGTGA	480	CTTTTCTCGGATTGACCACAA	190	0.213229209348335	g	a	-	0 (P20363) Tubulin alpha-3/alpha-5 chain
Contig10703	7	CAAGAAGAAAATCCACCAAAGC	381	GCTTACCAAGGTTGGCCTAGT	262	1	g	a	+	6e-87 (Q8LJU5) 40S ribosomal protein S7
Contig10704	140	TCTCTGAAGAACTGAATTGCGA	375	GGGAGACCACAAAGAACATCA	219	0.932503393995526	c	a	-	1e-108 (Q9XER8) Ras-related protein Rab7
Contig10709	323	CCACTGAAGTGATGTTGTTACAG	815	TATCAAGGCACGGAAGCTCT	518	0.523199078882169	c	a	-	1e-163 (P93819) Malate dehydrogenase, cytoplasmic 1 (EC 1.1.1.37)
Contig10732	54	CGCAGCACGAACAAAATCT	436	CTTTTGGTGGAGCTTCTGGA	172	0.261025239994308	c	g	-	0 (P09189) Heat shock cognate 70 kDa protein
Contig10732	54		436		361	0.980062109136394	t	a	+
Contig10759	136	GCCATTAATGAACTTTGCTGC	725	AGACTGAAGGACAGGCGAGT	282	0.121376449328344	g	a	-
Contig10779	1	GCAAACATGCACCCAAATAAC	499	TGGAACTTTTGCTGGTGATG	74	0.578327808096833	c	t	-	2e-43 (Q8Z7N9) Flavoprotein wrbA (Trp repressor binding protein)
Contig10779	1		499		390	0.252917780892398	c	a	-
Contig10784	3	GCTGAAACTTGAACTTTAGATTGA	453	ATGCACAGACATGCCTCAAG	77	0.902043794341244	t	c	-	1e-163 (P43297) Cysteine proteinase RD21a precursor (EC 3.4.22.-) (RD21)
Contig10784	3		453		258	0.584325753866108	a	g	-
Contig10784	3		453		260	1	g	a	+
Contig10785	1051	CATGGAATGTTCACGCACTC	1442	CGCCTTTCCATGTACCAGAG	1394	0.995828227276773	g	t	+	0 (Q43848) Transketolase, chloroplast precursor (EC 2.2.1.1) (TK)
Contig10785	1051		1442		1248	0.967133935056292	c	t	+
Contig10785	1051		1442		1282	0.823436788303892	a	g	+
Contig10798	43	CATGGACCACACTATGATTTGAG	1033	CATTTGTGGGACTGGATTGG	760	0.960888792946315	g	a	-	1e-127 (Q9ZVX8) Probable aquaporin PIP2.8 (Plasma membrane intrinsic protein 3b) (PIP3b)
Contig10798	43		1033		919	0.617152225609344	t	a	-
Contig10798	43		1033		623	1	g	c	+
Contig10799	461	GGCAGCATTGATTTACAACG	944	GAATCCGAGATGACGAAAGC	733	0.15355785404899	g	a	-	3e-18 (Q00451) 36.4 kDa proline-rich protein
Contig10799	461		944		601	0.999998993865545	g	c	-
Contig1810	162	TCTCAAAACAACGAGAGGGC	568	GGACGATTGCTTTGCTCATC	294	0.875321405805224	a	g	-
Contig1810	162		568		234	0.998426172408291	a	t	-
Contig1810	162		568		394	0.977568881542414	t	c	-
Contig2699	158	GAAATCAACTCGCACCAAAAG	554	GCACAATTCCGTTATGCAAC	389	0.998426172408291	c	a	+	8e-21 (P51178) 1-phosphatidylinositol-4,5-bisphosphate phosphodiesterase delta 1 (EC 3.1.4.11)
Contig2892	30	TCAGCCGTTAAAAGCATGTG	352	TGAGAATGAGCCAGCATTTG	228	0.998761330515336	g	t	+	7e-46 (P10538) Beta-amylase (EC 3.2.1.2) (1,4-alpha-D-glucan maltohydrolase)
Contig2892	30		352		175	0.999287441285305	t	a	+
Contig3319	7	GCTTTACGCTACCAAAGAAGG	492	GGATTTGGGATGACTGTTGG	109	0.944910409143319	c	t	+	3e-27 (Q9LHE5) Probable mitochondrial import receptor subunit TOM40 homolog
Contig3319	7		492		252	0.99508687512943	a	g	+
Contig3319	7		492		66	0.992494023494081	a	c	+
Contig3364	365	CTTGAACCCTTCTGGTGCAT	773	AGCCGCAAGGTTTTCACA	464	0.998135246499468	c	g	+
Contig3376	107	ATCGTCGCAGCAGTAATGAAG	596	ACTGGTGTTCAAATACACGGC	212	0.965152851930906	c	a	-	2e-24 (Q41001) Blue copper protein precursor
Contig3456	122	GCTTTGAAGGAAGGCACATC	428	AGACAATTTGGGATTGCGAG	324	0.999103107078404	g	a	-
Contig3656	247	CCTTCCAAAGTCCTCACCAC	683	TGCAGACATGGATCTCAACC	431	0.992825206123615	t	c	+	6e-27 (Q9UBR1) Beta-ureidopropionase (EC 3.5.1.6) (Beta-alanine synthase)
Contig3656	247		683		461	0.964908379978251	t	c	+
Contig4190	254	TGTCTAGTTCAAGGGAGCCG	568	GAGCAAGTGGAACTGGAAGC	377	0.99412678420223	t	c	+	3e-20 (Q93WK5) Two-component response regulator-like APRR7 (Pseudo-response regulator 7)
Contig4226	5	AGAAAGCAGGAGGGTAAGGG	433	GGAACTTTCGGCTGACTGAC	97	0.990682874077527	c	t	+
Contig4283	208	GGTTTGGAAAAGTACCAACG	788	CCGACGAAATACAACAAGCA	251	0.916593415677326	g	a	-	2e-12 (Q42534) Pectinesterase-2 precursor (EC 3.1.1.11) (Pectin methylesterase 2)
Contig4486	79	ACAATATGTTCGAAACGGCAG	516	GGCTATGTGGTTGCTTACGAA	252	0.985568145273207	c	a	+	2e-21 (Q9FKM7) Putative auxin-responsive protein IAA33 (Putative indoleacetic acid-induced protein 33)
Contig4486	79		516		155	0.938553305947606	t	c	+
Contig4486	79		516		222	0.977568881542414	g	c	+
Contig4550	514	GAATTTGTGACTCCTCCTCCA	982	CCAGCCACTTATACTGCTTGC	626	0.908388967364138	t	c	+	3e-50 (Q38924) Iron(III)-zinc(II) purple acid phosphatase precursor (EC 3.1.3.2)
Contig4550	514		982		714	0.97901479418792	g	a	+
Contig4632	92	GATGGGCACCTTTTAGACGA	585	CACGGTTTTTGGACACATTG	232	0.999103107078404	g	a	+
Contig4632	92		585		177	0.996438919087295	t	g	+
Contig5036	5	CACAATATCACCGACCCAAC	430	CCTCAGAAGAGAGCCGAACC	84	0.997169261168184	g	a	+
Contig5036	5		430		317	0.993937384821053	c	t	+
Contig5036	5		430		56	0.997169261168184	g	c	+
Contig5036	5		430		352	0.999103107078404	t	c	+
Contig5036	5		430		292	0.998135246499468	a	t	+
Contig5090	1	TGAATGGGCTGGCTGTCTA	374	GGGTCAAGCACTGCAAAACT	56	0.99893322763092	g	a	+	3e-41 (Q82UK2) N-acetyl-gamma-glutamyl-phosphate reductase (EC 1.2.1.38)
Contig5090	1		374		282	0.999774559391643	t	c	+
Contig5111	6	TGGCAAATTACACCACATCAA	669	AGCAAGAAATTTGGGCTTCC	384	0.999438720346899	a	g	+
Contig5111	6		669		586	0.999438720346899	g	a	+
Contig5111	6		669		160	0.999195265671733	t	c	+
Contig5111	6		669		285	0.999438720346899	c	t	+
Contig5111	6		669		222	0.999438720346899	g	a	+
Contig5139	5	TGACAGGGATAGATCGACTTGA	496	TCGACCTGGTTTATTGGTGG	302	0.999103107078404	g	a	+	4e-06 (Q9AC53) [Protein-PII] uridylyltransferase (EC 2.7.7.59)
Contig5139	5		496		134	0.998135246499468	a	t	+
Contig5139	5		496		338	0.999103107078404	a	c	+
Contig5175	93	ATGCCCTCAAACCATGAGAG	550	AGTGCCAATAGCCCAAGAGA	481	0.998426172408291	c	g	+	1e-18 (Q99JB2) Stomatin-like protein 2
Contig5175	93		550		438	0.999438720346899	a	g	+
Contig5205	83	GACCTCAAATGCCCTCTGCT	524	TGCACACTTTTACCGCTCTC	453	0.997769232862701	a	g	+
Contig5312	9	TCAAGCATTCACAGGATAGTTCA	433	TTGATGTGGATTGCCTTGAC	92	0.992494023494081	t	g	+	1e-102 (P46637) Arginase (EC 3.5.3.1)
Contig5731	184	ACCACCATGCAAATGAACCT	497	ATGGTTCGTCCTTTCACAGC	367	0.999103107078404	g	a	+	2e-34 (Q6NLY8) HVA22-like protein k (AtHVA22k)
Contig5731	184		497		258	0.999103107078404	c	t	+
Contig5825	287	GGTTAAGCGAATAGGCATCAA	680	CCGAACCTGAGGCATTACA	530	0.847058526123673	a	c	+
Contig5825	287		680		583	0.9751636405715	t	a	+
Contig5825	287		680		449	0.944910409143319	c	g	+
Contig5862	216	GTCTTTCGTGCCTTTCCAAC	845	AACCTGTAATGGAGCCCTCTC	261	0.999103107430697	g	c	-
Contig5862	216		845		457	0.999103107282308	c	a	+
Contig5862	216		845		775	0.816077415248277	c	a	+
Contig5862	216		845		739	0.849385909652706	c	g	+
Contig5873	423	GATTCTCTCGTTCTCGTGGTG	749	TGTTGGATAAGCTCTGGGATG	618	0.965493767359006	c	a	-
Contig5883	221	CCTCGAGGAATCTGGCTATG	603	AGTGCCAATACACACAATCTGTT	553	0.999103107281817	c	t	-
Contig5937	30	GCCTCTGGTTTCTACACTTGC	676	AGGTCAACAAACACTCGGAAG	231	0.847952992915618	g	t	-	2e-11 (O06431) Chaperone protein dnaJ
Contig5937	30		676		553	0.977947867818394	t	c	+
Contig5957	29	TTCTATAGGCACAAAAAGCTCTG	195	TTCCGAATGATCCATAAAATTG	90	0.998135246499468	a	c	+	3e-11 (Q9WTV7) RING finger protein 12 (LIM domain interacting RING finger protein)
Contig6340	76	GACAGCGCAACTGCTTACAA	528	CCTTCAAGGCGTTCCTCA	457	0.999103107303807	t	c	+	5e-07 (P46737) C6.1A protein
Contig6340	76		528		439	0.999016464177772	a	g	+
Contig6340	76		528		225	0.965152851930906	a	g	+
Contig6340	76		528		382	0.999100992837809	g	a	+
Contig6342	57	TGCAAATATGCTGTGTCACTTG	591	TGATGATGCTGAGGGACTTG	352	0.965494474743159	c	t	+	1e-29 (Q96321) Importin alpha-1 subunit (Karyopherin alpha-1 subunit) (KAP alpha)
Contig6342	57		591		165	0.898456716059387	t	c	+
Contig6342	57		591		230	0.997169263251402	g	a	+
Contig6342	57		591		396	0.999102780687045	a	c	+
Contig6349	122	TCAGAGGCCTACCAGCTCTC	781	CAGCAATCCGTTGTAGACGA	486	0.999103107580902	g	t	+
Contig6349	122		781		248	0.998135246499468	t	c	+
Contig6354	45	TGCTGAAATGATGAATTTGG	418	GACAGCGAGCTTGGCTTAGT	163	0.999195265671733	t	g	+	2e-27 (P40371) Protein phosphatase 2C homolog 1 (EC 3.1.3.16) (PP2C-1)
Contig6372	37	GCAATTCAAGTCTCAAACACCA	513	ACCTCCACTGCCTGTTATGC	112	0.997156972844706	t	c	+
Contig6392	77	GAAAATGCCATCCCATCCTA	774	GCACACCATTGGATCAGGTT	710	0.875535382210168	c	g	+
Contig6392	77		774		185	0.999098230334574	a	g	+
Contig6392	77		774		517	0.999103089222591	a	c	+
Contig6392	77		774		699	0.999103107327584	g	c	+
Contig6392	77		774		691	0.977954071907254	c	g	+
Contig6392	77		774		157	0.988412125978036	a	g	+
Contig6392	77		774		126	0.964249684782837	a	g	+
Contig6491	70	GTGTCAATGCAAGTCGAGGTT	383	GCAGTGATAAAGAGCCGAGTG	194	0.874578632046479	t	a	+	1e-64 (P51117) Chalcone--flavonone isomerase (EC 5.5.1.6)
Contig6491	70		383		198	0.982403679057072	c	g	+
Contig6491	70		383		183	0.973723747666206	g	t	+
Contig6684	55	ATCAATCAGCGTGTGACCAT	629	GCACGATTGTTGCAGTTTGT	279	0.898449517180633	g	a	-	6e-86 (Q8GY23) E3 ubiquitin protein ligase UPL1 (EC 6.3.2.-)
Contig6684	55		629		426	0.917617092079816	t	c	+
Contig6743	171	CTGGCGAGGGAGAAGGAT	879	AACAGGTTCTCGCCAGCAT	790	0.903504132750171	c	t	-	5e-36 (Q7Y1X1) Esterase precursor (EC 3.1.1.-)
Contig6798	12	GAGAATGAAAATAAAAAGTTCCACA	412	ACCAGACCAATCCATTCTGC	56	0.99508687512943	t	a	+	7e-22 (P14133) L-ascorbate oxidase precursor (EC 1.10.3.3)
Contig6798	12		412		282	0.991103433406934	g	c	+
Contig6798	12		412		110	0.933453635951692	t	g	+
Contig6980	31	GTCTCGGGAGGTTTGAACAG	278	ATGAATGTAGCGGATTTGGC	126	0.991095767756818	c	t	+
Contig7114	258	CCTGAGAATGAATCGGAACC	544	TCAAGTCATTTCCGCTATTCC	498	0.999085754929176	c	t	+
Contig7114	258		544		486	0.998655742896123	t	c	+
Contig7114	258		544		346	0.999103107281817	a	g	+
Contig7126	9	GACTGACCTGACCTGGGAGA	497	TATTCAGCATTGTCGCTTGG	170	0.999103107078404	c	t	+
Contig7339	28	TTCCTTCGTAGTTTGACAGAGAA	586	AAAATGGCAAATGGACCATAAC	163	0.997169274621696	g	c	+
Contig7339	28		586		515	0.997169260552554	g	a	+
Contig7604	196	CTGAAGTGGAATGGCCTTG	661	GGCAAGCAAGAAAGGAAAGA	353	0.933434895070867	c	g	-	4e-55 (Q9SXQ6) Flap endonuclease-1a (EC 3.-.-.-)
Contig7604	196		661		370	0.91761768910915	a	t	-
Contig7604	196		661		424	0.999999893964895	a	g	-
Contig7604	196		661		405	0.99990129524034	t	c	-
Contig7857	314	GAATGAGCTGACCTCTTCGTG	721	AAGGACAAGTAGTGGGAGGGA	525	0.893771870136077	c	a	-	3e-32 (Q9S7C9) Putative DNA-binding protein ESCAROLA
Contig7864	1040	AACTCATCCACTTCTGCGCT	1383	ATCAATGGAAACGGACATGC	1220	0.995419792460614	t	c	+	6e-57 (Q975S5) Probable spermidine synthase (EC 2.5.1.16)
Contig7864	1040		1383		1292	0.998358353350608	g	c	+
Contig7864	1040		1383		1265	0.998227226439106	g	t	+
Contig7864	1040		1383		1229	0.982226863270217	g	a	+
Contig7919	83	CCAAATGCAATTGAGGAGAAA	415	CACCACCAATGAAATCAAAGC	163	0.808301220271347	g	a	-	3e-75 (P31687) 4-coumarate--CoA ligase 2 (EC 6.2.1.12)
Contig7919	83		415		284	0.998506076792966	g	a	+
Contig8034	98	CATGCAGTGGTTTCTTCCAA	424	TAGGGTTCCAGGGAGAATCA	216	0.999102779934262	t	c	+
Contig8037	1105	TTCCAGAGAAGGCTGACACA	1311	TGCTCTCAACACACGTCACA	1217	0.990682874077527	t	c	+	3e-05 (Q9NZW4) Dentin sialophosphoprotein precursor
Contig8094	1109	GGAGGTTGGTTGTTTACAGCA	1506	TCAATCCATACAGATTCACACAGA	1254	0.998135246499468	g	t	+	1e-53 (Q9L4P4) Putative ATP-dependent Clp protease proteolytic subunit-like (Endopeptidase Clp-like)
Contig8094	1109		1506		1423	0.998135246499468	g	a	+
Contig8094	1109		1506		1431	0.993937384821053	g	a	+
Contig8152	139	CCTTCCGTACCAAAATGAGGT	669	CAAAGAGGTGCGAGTTGTCC	238	0.778866543720267	a	g	-	4e-06 (P45429) U1 small nuclear ribonucleoprotein A (U1 snRNP protein A) (U1A protein)
Contig8152	139		669		372	0.778837779022516	a	g	-
Contig8152	139		669		362	0.9824033966957	a	g	+
Contig8177	71	GCTTCTGCTTCCTGAAATGTG	541	CTGAGGATGATGCAAAGAAGC	155	0.999103107281817	g	a	+	2e-08 (Q9UKX7) Nucleoporin 50 kDa (Nuclear pore-associated protein 60 kDa-like)
Contig8177	71		541		389	0.996438917285216	c	a	+
Contig8227	224	TGAAGAAACTGGAAATTGAACG	726	AGGCGTTGGTGCTATGGTAG	682	0.997169260552554	g	c	+	7e-78 (Q9ZQ34) Hypothetical protein At2g24330
Contig8227	224		726		326	0.999103031711683	c	t	+
Contig8441	23	CCATATTTCCAATCGTTGAGC	496	TCTCAAACAAAAGGCAAAGGA	393	0.841482368285318	t	g	+
Contig8441	23		496		132	0.815962598615967	g	a	+
Contig8441	23		496		202	0.982403426749025	c	a	+
Contig8643	138	TGCGGAAATAACATGGTGAA	606	GATCGAAAAAGGCTCACAGC	217	0.99962433060964	a	t	+
Contig8807	273	AGTGCTCAACTGACCTCCAG	606	TGATACATCCCAGGATCACG	411	0.999624354145481	c	a	-
Contig9063	415	GCCGAGACTTCCGTTATTGA	755	ACTGTCGATCACGCCATTAG	584	0.946674422584769	a	c	-	1e-11 (P15478) Patatin T5 precursor (Potato tuber protein)
Contig9063	415		755		678	0.999999645242959	t	c	+
Contig9163	548	GAGCATGAGTGTGTGGCATC	1004	CTGAGCTGGAGGCAAGAGAT	784	0.808353123415852	c	g	-	6e-41 (Q01593) Abscisic acid-insensitive protein 3
Contig9201	23	CGTAGACAAGGAGACAGAACG	813	CAAATGGAGGAAATGCTGGT	112	0.998506075695565	a	t	-
Contig9201	23		813		457	0.909620402800468	a	g	-
Contig9201	23		813		770	0.999991113490211	t	g	+
Contig9201	23		813		56	0.930298175015536	t	a	+
Contig9254	328	AAGCACTAAACCTGCACGAA	887	CATGGCAAGAGAAGTGGAGA	738	0.682253559475286	a	g	-	6e-06 (P10496) Glycine-rich cell wall structural protein 1.8 precursor (GRP 1.8)
Contig9254	328		887		638	0.888953981665358	c	a	-
Contig9406	123	GGCAGTGGTATCCCTGATGT	597	GAAGAAGCTCGGCGCATT	349	0.999999995067379	c	a	+
Contig9406	123		597		507	0.998864853351312	g	a	+
Contig9406	123		597		515	0.997180483484509	a	g	+
Contig9440	202	GATGCTTAATCCGCGCTTC	497	GAGCTGCACCACAATCACTC	331	0.997760782647832	a	t	-
Contig9524	423	TGTCTGCCATCTGAATAGCG	633	GAGGGCAGAACAAATGGTGT	532	0.999750440142242	c	a	-
Contig9573	209	GCACAAGATCAACAAGCAACA	672	ACACGAAAGAGTTTCAACGGA	298	0.888827679474946	a	g	+	7e-31 (O60869) Endothelial differentiation-related factor 1 (EDF-1) (Multiprotein bridging factor 1) (MBF1)
Contig9590	54	CAACCAACTGATTTCACATTGC	391	GATTGCTGAAGGTAGCTGTGG	302	0.999372257474255	g	a	-	4e-50 (Q8YY05) Glucose-6-phosphate isomerase (EC 5.3.1.9)
Contig9590	54		391		276	0.800264307230842	c	t	+
Contig9620	133	GGGTACAAAGGTAGGCAGCA	642	TCATTCGGTTTTTGGTTTCTG	481	0.997760790449668	t	c	+	2e-18 (Q9SPL2) Ubiquitin ligase protein CIP8 (EC 6.3.2.-) (COP1-interacting protein 8)
Contig9620	133		642		541	0.917980004228609	g	a	+
Contig9620	133		642		505	0.917980922684671	a	t	+
Contig9620	133		642		377	0.992953138237322	g	t	+
Contig9637	271	TGGAGATAATAGCCCTCCATTT	820	ACCAGACTGGCTCTGGCTAC	392	0.999999685819168	a	g	-	6e-10 (P05790) Fibroin heavy chain precursor (Fib-H)
Contig9644	58	TCCATATGCCAAAAGCAAACT	388	ACAGATAATGCCGTGGATGAG	262	0.374761610414046	t	g	+	4e-11 (O77404) Tryparedoxin
Contig9654	116	TGATTTTCAGCCTTCGGTATG	433	ACCAACAATTCCTCACTCTGC	164	0.91797998888509	a	g	+
Contig9665	154	CAGCTGTGAAAGATCACGGA	627	CGCGGTGAAAATAGTGGATT	345	0.952565432546037	a	g	+
Contig9665	154		627		373	0.996867946063493	c	a	+
Contig9665	154		627		250	0.9968682575718	g	a	+
Contig9693	19	TGAAGGCTAGAATTAAATCAAAGAA	451	GGATGGCAGTCCAATAAGCA	401	0.999999608188023	t	c	+	8e-23 (Q09722) COP9/signalosome complex subunit 7B
Contig9693	19		451		155	0.841484504186898	t	a	+
Contig9693	19		451		105	0.770072844389885	t	a	+
Contig9726	555	CGCCAGAAACACGACCTC	969	ATCGAAGCTCATCTGCCTGT	747	0.430083824210536	c	a	+	6e-86 (Q9XGI7) Nicotianamine synthase (S-adenosyl-L-methionine)
Contig9726	555		969		674	0.959791890036407	c	a	+
Contig9870	42	CTGATCAAGGCCATTTTTCC	451	AGCATGGACTCTGCAATCTGT	251	0.904945428275713	c	a	-	1e-34 (Q9P6I1) Ubiquitin-conjugating enzyme E2
Contig9870	42		451		70	0.851667053127653	g	a	+
Contig9889	66	AGCTGAGTTTTTCCACAAGCA	373	TGCACTTTCCAGTACCCAAAC	141	0.898521546760081	t	a	+	3e-19 (P38879) EGD2 protein (GAL4 DNA-binding enhancer protein 2)
Contig9953	118	TTCGTCATTTGAGTTCCACAC	416	TGATGCTTGACAGTTTCTCCA	299	0.975650241120701	c	a	+
Contig9953	118		416		292	0.863964936017492	c	a	+
Contig9953	118		416		260	0.501667103129225	c	a	+
